# Supplementary material for: Fluid Overload Phenotypes in Critical Illness—A Machine Learning Approach
Source: J Clin Med. 2022 Jan 11;11(2):336. doi: 10.3390/jcm11020336 (PMC8780174; doi:10.3390/jcm11020336)
Supplement: Supplementary file 1 [file jcm-11-00336-s001.zip]

Archive with 1 entries (1 files):
- jcm-1513092-supplementary.pdf
